# Supplementary material for: ‘Cut from the same cloth’: Shared microsatellite variants among cancers link to ectodermal tissues-neural tube and crest cells
Source: Oncotarget. 2015 Jun 17;6(26):22038–47. doi: 10.18632/oncotarget.4194 (PMC4673144; doi:10.18632/oncotarget.4194)
Supplement: Supplementary file 2 [file oncotarget-06-22038-s002.xlsx]

## Sheet: MST Loci All Cancers
LGG	LGG Gene Symbol		GBM	GBM Gene Symbol		Melanoma	MEL gene symbol		MB	MB gene symbol		BC	BC Gene Symbol					MEL vs. GBM vs. LGG
10:102265052-102265096	SEC31B		2:91886031-91886042	NA		15:32716918-32716933	FAM7A1		10:102265052-102265096	SEC31B		X:10109659-10109674	WWC3					13:113964899-113964910			LAMP1
2:48688259-48688272	KLRAQ1		2:87122106-87122120	NA		11:108141956-108141970	ATM		5:36629802-36629814	SLC1A3		2:203680555-203680567	ICA1L					17:40986455-40986486			PSME3
17:40986455-40986486	PSME3		19:39077896-39077911	RYR1		3:160955883-160955897	NMD3		9:133498230-133498244	FUBP3		19:49123876-49123893	SPHK2					4:5746907-5746928			EVC
15:73418742-73418755	NEO1		9:52626-52640	NA		5:72185592-72185606	TNPO1		12:7521564-7521587	CD163L1		8:107704941-107704954	OXR1					6:36452604-36452619			KCTD20
16:70176322-70176335	PDPR		X:13775753-13775768	OFD1		1:94964140-94964154	ABCD3		4:74010556-74010570	ANKRD17		5:133944044-133944059	SAR1B
9:118164376-118164387	2013-12-01		21:10995988-10996000	NA		13:28133957-28133971	LNX2		1:153617511-153617525	C1orf77		6:170881390-170881402	TBP					MEL vs. GBM vs. MB
5:72185592-72185606	TNPO1		15:43910867-43910899	STRC		2:55559652-55559666	CCDC88A		10:120796573-120796584	EIF3A		14:102550070-102550087	HSP90AA1					17:40986455-40986486			PSME3
3:196088810-196088825	UBXN7		X:131231431-131231468	FRMD7		1:172577865-172577878	C1orf9		17:40986455-40986486	PSME3		17:15973418-15973434	NCOR1
1:145456733-145456746	POLR3GL		3:93754287-93754302	ARL13B		4:5746907-5746928	EVC		15:63040517-63040532	TLN2		3:33877501-33877512	PDCD6IP					MEL vs. LGG vs. MB
4:22444252-22444266	GPR125		11:119144792-119144808	CBL		15:44002671-44002699	NA		13:115002098-115002110	CDC16		15:81637358-81637378	TMC3					13:115002098-115002110			LAMP1
14:21936763-21936775	RAB2B		4:169197064-169197079	DDX60		7:138434067-138434080	ATP6V0A4		6:43021977-43021988	CUL7		7:148494795-148494811	CUL1					17:40986455-40986486			PSME3
14:51062237-51062261	ATL1		6:36452604-36452619	KCTD20		4:22444252-22444266	GPR125		19:39077896-39077911	RYR1		11:62565909-62565944	NXF1
17:15973418-15973434	NCOR1		1:16890815-16890826	NBPF1		6:89638989-89639003	RNGTT		7:65426055-65426068	GUSB		12:133237754-133237767	POLE					LGG vs. GBM vs. MB
13:28133957-28133971	LNX2		13:113964899-113964910	LAMP1		9:52626-52640	NA		2:48688259-48688272	KLRAQ1		22:38308043-38308071	MICALL1					17:40986455-40986486			PSME3
3:112253194-112253207	ATG3		3:112719792-112719807	GTPBP8		5:137013351-137013364	KLHL3		20:45797750-45797770	EYA2		3:195984819-195984830	PCYT1A					9:133498230-133498244			FUBP3
7:95775849-95775862	SLC25A13		1:117605131-117605144	TTF2		7:5239320-5239335	WIPI2		2:192225478-192225515	MYO1B		8:30933817-30933828	WRN
12:51053874-51053888	DIP2B		9:133498230-133498244	FUBP3		12:95488340-95488353	FGD6		14:36789814-36789831	MBIP		4:69203635-69203648	YTHDC1					MEL vs. BC. Vs MB
6:36452604-36452619	KCTD20		12:33578998-33579044	SYT10		2:48688259-48688272	KLRAQ1		4:5746907-5746928	EVC		3:197880131-197880172	FAM157A					15:63040517-63040532			TLN2
19:21558016-21558032	NA		10:123256330-123256345	FGFR2		10:120796573-120796584	EIF3A		X:48214186-48214199	SSX3		19:30106131-30106147	POP4
15:44002671-44002699	NA		2:203680555-203680567	ICA1L		X:134887578-134887590	CT45-4		15:73418742-73418755	NEO1		8:23709570-23709595	STC1					BC vs Mel
5:137013351-137013364	KLHL3		1:225707272-225707287	ENAH		6:36452604-36452619	KCTD20		12:64491003-64491018	SRGAP1		1:23408924-23408939	AOF2					15:63040517-63040532			TLN2
4:5746907-5746928	EVC		4:5746907-5746928	EVC		5:137513370-137513381	BRD8		18:44424652-44424666	PIAS2		2:198334597-198334608	COQ10B					17:15973418-15973434			NCOR1
13:77792100-77792112	MYCBP2		3:170844017-170844030	TNIK		16:66946895-66946926	CDH16		2:111721143-111721181	ACOXL		17:63747018-63747031	CCDC46					1:10357207-10357223			KIF1B
21:44488756-44488769	CBS		3:112253194-112253207	ATG3		4:146031237-146031252	ABCE1		12:129566285-129566301	TMEM132D		11:118353038-118353053	MLL
5:94903576-94903588	ARSK		3:121202434-121202458	POLQ		13:77792100-77792112	MYCBP2		13:77792100-77792112	MYCBP2		8:39607084-39607119	ADAM2					BC vs LGG
12:95488340-95488353	FGD6		10:122648751-122648767	BRWD2		6:100988267-100988279	ASCC3		2:55559652-55559666	CCDC88A		3:154834380-154834396	MME					17:15973418-15973434			NCOR1
3:132166149-132166161	DNAJC13		7:83021800-83021817	SEMA3E		6:157495952-157495965	ARID1B		13:28133957-28133971	LNX2		13:45517483-45517512	NUFIP1					1:10357207-10357223			KIF1B
13:115002098-115002110	CDC16		10:88817579-88817594	GLUD1		7:65426055-65426068	GUSB		6:126249756-126249770	NCOA7		6:49815874-49815887	CRISP1
X:18183098-18183112	BEND2		17:40986455-40986486	PSME3		1:63044646-63044660	DOCK7		12:95488340-95488353	FGD6		1:10357207-10357223	KIF1B					BC vs MB
7:65426055-65426068	GUSB		15:85056104-85056118	FLJ40113		12:96386647-96386660	HAL		7:38282131-38282150	NA		18:44392305-44392320	PIAS2					15:63040517-63040532			TLN2
4:128621145-128621157	INTU		7:72721731-72721740	NSUN5		4:113107830-113107844	C4orf32		11:108058770-108058784	NPAT		3:113079774-113079785	NA
1:10357207-10357223	KIF1B		14:95566069-95566109	DICER1		9:118164376-118164387	2013-12-01		8:38940144-38940156	ADAM9		7:38282131-38282150	NA					BC vs GBM
4:113107830-113107844	C4orf32		6:31832357-31832371	SLC44A4		18:44424652-44424666	PIAS2		11:108141956-108141970	ATM		X:107423675-107423709	COL4A6					13:45517483-45517512			NUFIP1
17:15517061-15517072	CDRT1		16:70873867-70873881	HYDIN		6:136710670-136710684	MAP7		13:113964899-113964910	LAMP1		15:84473326-84473342	ADAMTSL3					2:203680555-203680567			ICAIL
2:111721143-111721181	ACOXL		6:70950282-70950298	COL9A1		17:15973418-15973434	NCOR1		6:36452604-36452619	KCTD20		4:55131002-55131018	PDGFRA					4:169197064-169197079			DDX60
3:158407931-158407944	GFM1		X:70812449-70812463	ACRC		13:31722621-31722637	HSPH1		17:17697094-17697134	RAI1		15:63040517-63040532	TLN2					4:47746603-47746615			CORIN
13:113964899-113964910	LAMP1		17:54981572-54981587	TRIM25		16:29809635-29809668	NA		1:8716322-8716347	RERE		2:75919273-75919297	C2orf3					8:107704941-107704954			OXR1
12:21791411-21791425	LDHB		4:189063362-189063397	TRIML1		12:7521564-7521587	CD163L1		2:228109625-228109636	COL4A3		14:35736199-35736211	KIAA0391					X:13775753-13775768			OFD1
9:133498230-133498244	FUBP3		11:89502008-89502035	NA		4:166388826-166388837	CPE		4:113107830-113107844	C4orf32		16:28842258-28842274	ATXN2L					X:70812449-70812463			ACRC
16:66946895-66946926	CDH16		4:47746603-47746615	CORIN		1:10357207-10357223	KIF1B		4:47746603-47746615	CORIN		7:122757720-122757732	SLC13A1
3:50155884-50155909	RBM5		10:33471762-33471790	NRP1		1:112305407-112305422	DDX20		3:132221077-132221092	DNAJC13		4:166215663-166215675	KLHL2
8:142161667-142161680	DENND3		13:45517483-45517512	NUFIP1		8:99054837-99054848	RPL30		19:10226341-10226356	P2RY11		17:61829857-61829868	CCDC47
6:126249756-126249770	NCOA7		14:36334906-36334920	BRMS1L		20:58497482-58497496	SYCP2		7:29544338-29544354	CHN2		14:58690428-58690439	ACTR10
11:108141956-108141970	ATM		1:112305407-112305422	DDX20		16:70176322-70176335	PDPR		2:120714402-120714417	PTPN4		X:13775753-13775768	OFD1
11:16117685-16117697	SOX6		8:107704941-107704954	OXR1		17:40986455-40986486	PSME3		16:74927508-74927520	WDR59		20:20018883-20018904	CRNKL1
14:88651827-88651847	KCNK10		3:154002358-154002369	DHX36		X:52782247-52782260	SSX2		17:15973418-15973434	NCOR1		X:70812449-70812463	ACRC
6:31832357-31832371	SLC44A4		7:102825988-102826000	DPY19L2P2		13:113964899-113964910	LAMP1		16:66946895-66946926	CDH16		14:36096256-36096277	GARNL1
16:3558263-3558275	CLUAP1		2:139308384-139308419	SPOPL		7:150918587-150918601	ABCF2		15:85476223-85476236	SLC28A1		1:114372333-114372344	PTPN22
X:134853047-134853059	CT45-1		13:25539826-25539852	LOC646405		11:115080312-115080353	CADM1		12:71523200-71523211	TSPAN8		4:47746603-47746615	CORIN
8:96047807-96047819	C8orf38		22:39079921-39079935	TOMM22		15:63040517-63040532	TLN2		19:15511206-15511220	AKAP8L		4:169197064-169197079	DDX60
1:153617511-153617525	C1orf77		20:35695536-35695551	RBL1		1:153617511-153617525	C1orf77		3:93754287-93754302	ARL13B		10:61846678-61846693	ANK3
X:52895580-52895606	XAGE3		5:176729737-176729748	RAB24		3:93754287-93754302	ARL13B		X:52895580-52895606	XAGE3		2:203630103-203630123	FAM117B
11:89663425-89663438	LOC729384		8:62496422-62496435	ASPH		15:73418742-73418755	NEO1		1:182812411-182812424	DHX9		6:32147292-32147304	RNF5
3:132173005-132173017	DNAJC13		12:118821801-118821812	SUDS3		16:3558263-3558275	CLUAP1		5:72185592-72185606	TNPO1		17:57663597-57663614	DHX40
14:55612007-55612019	LGALS3		6:170881390-170881402	TBP		2:111721143-111721181	ACOXL		21:19628810-19628822	CHODL		15:65312615-65312628	MTFMT
12:64491003-64491018	SRGAP1		19:23309464-23309476	NA		X:48214186-48214199	SSX3		15:20666398-20666410	NA		5:86679496-86679513	RASA1
X:52734297-52734310	SSX2		19:20829219-20829233	ZNF626		19:4947063-4947075	UHRF1		1:16890815-16890826	NBPF1		7:94040346-94040361	COL1A2
9:52626-52640	NA		12:110834031-110834048	ANAPC7		19:21350521-21350532	ZNF431		15:101550862-101550876	LRRK1		10:45568537-45568553	NA
4:71114677-71114688	CSN3		11:108058770-108058784	NPAT		22:35719379-35719393	TOM1					12:100496479-100496497	UHRF1BP1L
2:186692860-186692871	FLJ44048		21:44488756-44488769	CBS		1:52947351-52947365	ZCCHC11					7:151884280-151884291	MLL3
2:120831655-120831666	EPB41L5		11:18111873-18111888	SAAL1		13:115002098-115002110	CDC16					16:20956099-20956124	DNAH3
X:23693085-23693097	PRDX4		5:49701520-49701532	EMB		6:126249756-126249770	NCOA7					10:5495688-5495702	NET1
5:156525921-156525942	HAVCR2		11:85432041-85432054	SYTL2		2:24550868-24550881	ITSN2					16:56718016-56718035	MT1X
8:38839303-38839315	HTRA4		12:96386647-96386660	HAL		3:180679236-180679249	FXR1					18:29419470-29419482	KIAA1012
2:61145499-61145511	REL		21:38564531-38564544	TTC3		4:141448596-141448609	ELMOD2					4:77065477-77065491	NUP54
13:23808733-23808744	SGCG		2:203630103-203630123	FAM117B		1:243736211-243736225	AKT3					11:9459593-9459624	IPO7
17:3968150-3968161	ZZEF1		3:50155884-50155909	RBM5		1:100542703-100542717	HIAT1					15:76588128-76588144	ETFA
X:52782247-52782260	SSX2		1:153617511-153617525	C1orf77		12:51053874-51053888	DIP2B					1:183101428-183101456	LAMC1
19:21350521-21350532	ZNF431		8:113254074-113254101	CSMD3		1:103468856-103468867	COL11A1					3:124066122-124066168	KALRN
3:67559217-67559228	SUCLG2		6:111281955-111281966	GTF3C6		6:76728584-76728597	IMPG1					10:120796573-120796584	EIF3A
1:20249254-20249280	PLA2G2E		3:160955883-160955897	NMD3		10:17204247-17204271	TRDMT1					15:74865018-74865029	ARID3B
1:168165768-168165780	TIPRL		6:54130830-54130843	C6orf142		7:92855629-92855640	HEPACAM2					X:11187894-11187905	ARHGAP6
15:63040517-63040532	TLN2		6:157495952-157495965	ARID1B		X:19607000-19607013	SH3KBP1					6:11233376-11233389	NEDD9
2:55559652-55559666	CCDC88A		12:118506328-118506359	FLJ20674		2:166895914-166895930	SCN1A					12:110834031-110834048	ANAPC7
6:49815874-49815887	CRISP1		14:81574829-81574851	TSHR		4:44691796-44691809	GUF1					8:6390096-6390113	ANGPT2
2:24550868-24550881	ITSN2		2:175614909-175614925	CHRNA1		3:108224686-108224700	MYH15					10:94266331-94266345	IDE
18:67613945-67613958	CD226		2:33586465-33586478	LTBP1		3:172052898-172052918	FNDC3B					13:100517196-100517220	CLYBL
11:9192337-9192379	DENND5A		16:28631315-28631333	SULT1A1		12:114837220-114837234	TBX5					7:148311108-148311129	C7orf33
20:37146132-37146145	KIAA1219		12:72067967-72067979	THAP2		4:110268616-110268630	NA					9:134049354-134049365	NUP214
6:157495952-157495965	ARID1B		1:171301044-171301055	FMO4		11:124624706-124624720	ESAM					2:24550868-24550881	ITSN2
10:33471762-33471790	NRP1		10:17204247-17204271	TRDMT1		3:65439051-65439066	MAGI1					15:72252190-72252204	MYO9A
7:5239320-5239335	WIPI2		1:161332092-161332105	LOC642502		1:172277846-172277859	DNM3					15:89811883-89811895	FANCI
14:76198819-76198830	TTLL5		14:103192775-103192790	RCOR1		2:197654579-197654592	GTF3C3					1:1589051-1589062	CDC2L1
16:24185816-24185830	PRKCB		6:42611937-42611950	UBR2		11:9192337-9192379	DENND5A					5:41805526-41805541	OXCT1
4:166388826-166388837	CPE		16:29809674-29809687	NA		10:61574358-61574381	CCDC6					10:17204247-17204271	TRDMT1
7:135099045-135099058	CNOT4		10:105797974-105798039	COL17A1		8:38839303-38839315	HTRA4					14:51348282-51348298	ABHD12B
3:108224686-108224700	MYH15		16:24185816-24185830	PRKCB		19:41798469-41798491	HNRNPUL1					10:61574358-61574381	CCDC6
1:158656348-158656366	SPTA1		8:17579505-17579517	MTUS1		20:7921107-7921119	HAO1					3:132438737-132438763	NPHP3
1:94964140-94964154	ABCD3		14:55902699-55902711	TBPL2		13:113965003-113965016	LAMP1					8:79598663-79598699	FAM164A
22:39636900-39636919	PDGFB		5:107929702-107929715	NA		19:34302674-34302688	KCTD15					19:34951357-34951370	UBA2
4:104066177-104066190	CENPE		4:186188374-186188387	SNX25		10:50686601-50686613	ERCC6					4:73933668-73933713	COX18
3:132363753-132363764	ACAD11		7:27868484-27868500	TAX1BP1		2:203680555-203680567	ICA1L					1:157669293-157669307	FCRL3
6:96034870-96034882	MANEA		X:13779410-13779421	OFD1		11:110128926-110128940	RDX					13:115002098-115002110	CDC16
15:32716918-32716933	FAM7A1		11:89771845-89771857	NA		6:158322887-158322900	SNX9					2:165809139-165809165	SLC38A11
15:43170691-43170726	TTBK2		X:52734297-52734310	SSX2		12:7045880-7045938	ATN1					9:97177668-97177679	HIATL1
1:151384053-151384066	POGZ		2:175264628-175264645	SCRN3		13:100913147-100913160	PCCA					19:34824579-34824599	KIAA0355
13:113818806-113818817	PROZ		7:95818865-95818882	SLC25A13		14:63417286-63417301	KCNH5					1:160582201-160582212	SLAMF1
1:215931923-215931934	USH2A		9:135158548-135158559	SETX		8:110535445-110535459	PKHD1L1					14:31424791-31424803	STRN3
4:186188374-186188387	SNX25		6:30154351-30154363	TRIM26		11:89647370-89647383	LOC729384					1:173819422-173819436	DARS2
12:31820565-31820577	C12orf72		7:94040346-94040361	COL1A2		5:172421761-172421775	ATP6V0E1					5:137513370-137513381	BRD8
X:24760277-24760288	POLA1		8:101725027-101725048	PABPC1		3:132173005-132173017	DNAJC13					6:116912034-116912048	RWDD1
6:42611937-42611950	UBR2		17:60374174-60374188	NA		1:241954006-241954027	WDR64					2:223339530-223339550	SGPP2
13:77750766-77750777	MYCBP2		5:137513370-137513381	BRD8		7:72879899-72879913	BAZ1B					X:85236825-85236840	CHM
1:231094051-231094066	TTC13		2:111406725-111406747	BUB1		18:25727761-25727774	CDH2					10:89469084-89469102	PAPSS2
12:7045880-7045938	ATN1		6:55739712-55739725	BMP5		2:191537794-191537808	NAB1					2:201881949-201881961	FAM126B
4:85556393-85556408	CDS1		9:68788992-68789006	NA		5:115628121-115628133	COMMD10					21:34901063-34901078	GART
4:74010556-74010570	ANKRD17		11:112053565-112053576	BCO2		22:38766062-38766073	LOC400927					9:95237025-95237068	CENPP
12:989801-989814	WNK1		12:22676634-22676648	KIAA0528		8:89499215-89499229	NA					2:120385095-120385121	PCDP1
X:117530913-117530924	WDR44		16:50117829-50117844	HEATR3		4:52744121-52744138	DCUN1D4					11:73753269-73753287	C2CD3
15:101550862-101550876	LRRK1		20:52611428-52611456	BCAS1		X:23693085-23693097	PRDX4					10:95549837-95549851	LGI1
19:4947063-4947075	UHRF1		15:76114319-76114334	NA		8:130874615-130874627	FAM49B					19:21281766-21281780	ZNF714
4:83970298-83970311	COPS4		16:47399671-47399686	ITFG1		14:88651827-88651847	KCNK10					6:36452604-36452619	KCTD20
3:33626187-33626201	CLASP2		4:55131002-55131018	PDGFRA		1:181714467-181714480	CACNA1E					10:98336614-98336625	TM9SF3
2:179363910-179363924	PLEKHA3		20:21142442-21142454	NCRNA00153		6:31832357-31832371	SLC44A4					17:602754-602766	VPS53
17:45105632-45105643	NA		11:89534160-89534172	TRIM49		5:153085669-153085698	GRIA1					X:32305880-32305894	DMD
7:131438481-131438504	NA		17:27050925-27050942	TLCD1		2:158637137-158637150	ACVR1					3:160965263-160965280	NMD3
16:29809635-29809668	NA		3:67559217-67559228	SUCLG2		9:133498230-133498244	FUBP3					13:110859317-110859328	COL4A1
7:138434067-138434080	ATP6V0A4		7:94989256-94989272	PON3		12:97306604-97306617	NEDD1					16:46708575-46708588	VPS35
20:31954820-31954833	CDK5RAP1		11:5364780-5364793	OR51B5		4:85556393-85556408	CDS1					3:65439051-65439066	MAGI1
1:112305407-112305422	DDX20		13:20067458-20067502	TPTE2		14:35899481-35899492	NA					14:34263035-34263049	NPAS3
12:7521564-7521587	CD163L1		5:101574898-101574910	SLCO4C1		2:91886031-91886042	NA					5:86679677-86679690	RASA1
20:34099166-34099179	CEP250		3:142388514-142388532	PLS1		4:164440462-164440473	C4orf43					10:93579004-93579015	TNKS2
7:141536352-141536373	LOC136242		1:89732536-89732550	GBP5		2:141294286-141294298	LRP1B					17:26686182-26686195	TMEM199
10:105797974-105798039	COL17A1		6:31540482-31540506	LTA		6:17602798-17602811	FAM8A1					22:16281944-16281956	POTEH
6:6318922-6318935	F13A1		2:48688259-48688272	KLRAQ1		17:54981572-54981587	TRIM25					14:53619481-53619494	DDHD1
8:23712067-23712078	STC1		14:51348282-51348298	ABHD12B		16:12145684-12145698	SNX29					4:5757933-5757947	EVC
15:43927624-43927635	CATSPER2		14:63417286-63417301	KCNH5		13:49951024-49951057	CAB39L					12:114837220-114837234	TBX5
14:24571861-24571873	PCK2		16:10567752-10567766	ATF7IP2		1:14057426-14057438	PRDM2					7:6485741-6485752	DAGLB
12:22063252-22063265	ABCC9		10:95549837-95549851	LGI1		6:64419025-64419038	PHF3					X:100666908-100666920	HNRNPH2
3:160955883-160955897	NMD3		2:192225478-192225515	MYO1B		7:104846376-104846394	SRPK2					20:3897857-3897870	PANK2
6:55739712-55739725	BMP5		19:55271765-55271785	KIR3DP1		18:33272292-33272307	GALNT1					13:99966517-99966534	UBAC2
1:16890815-16890826	NBPF1		2:111406969-111406983	BUB1		7:38282131-38282150	NA					18:59739963-59739975	PIGN
21:19628810-19628822	CHODL		9:20720318-20720333	KIAA1797		14:96770953-96770966	ATG2B					1:78414311-78414328	FUBP1
14:59787326-59787337	DAAM1		2:120366058-120366069	PCDP1		15:101550862-101550876	LRRK1					11:9466929-9466943	IPO7
6:17779923-17779934	KIF13A		13:38320595-38320606	TRPC4		8:28651297-28651311	INTS9					1:21299378-21299389	EIF4G3
16:19619603-19619616	C16orf62		1:24978893-24978908	SRRM1		14:24571861-24571873	PCK2					19:33579019-33579037	GPATCH1
14:68191110-68191126	RDH12		14:31424791-31424803	STRN3		3:48282641-48282658	ZNF589					1:241954006-241954027	WDR64
7:137782594-137782608	AKR1D1		2:108999484-108999501	SULT1C4		22:39636900-39636919	PDGFB					8:100287518-100287535	VPS13B
8:141293915-141293928	TRAPPC9		13:100921083-100921113	PCCA		20:2474137-2474148	ZNF343					10:88817579-88817594	GLUD1
21:32597973-32597987	TIAM1		15:40384100-40384111	BMF		20:47615075-47615088	ARFGEF2					X:123654638-123654658	ODZ1
4:93225753-93225764	GRID2		19:21558016-21558032	NA		3:112253194-112253207	ATG3					12:96292281-96292307	CCDC38
2:234916772-234916786	TRPM8		15:74918129-74918140	CLK3		14:51348282-51348298	ABHD12B					1:62350124-62350145	INADL
15:20666398-20666410	NA		6:96034870-96034882	MANEA		12:71523200-71523211	TSPAN8					21:32597973-32597987	TIAM1
3:138400783-138400795	PIK3CB		16:66946895-66946926	CDH16		3:113169373-113169385	CCDC52					X:49030777-49030792	PLP2
15:34111877-34111923	RYR3		4:143181732-143181747	INPP4B		7:36465607-36465621	ANLN					20:5167156-5167168	CDS2
			6:29694337-29694360	HLA-F		17:62855004-62855016	LRRC37A3					12:64491003-64491018	SRGAP1
387			3:146177595-146177607	PLSCR2		2:242312478-242312490	FARP2					16:28631315-28631333	SULT1A1
			3:196088810-196088825	UBXN7		15:63447933-63447945	RPS27L					6:46636557-46636568	SLC25A27
			9:66545519-66545551	NA		13:103257298-103257310	TPP2					16:10855522-10855535	NUBP1
			18:66367727-66367741	TMX3		8:131812578-131812589	ADCY8					20:35672437-35672455	RBL1
			17:77770174-77770187	CBX8		7:26247985-26247996	CBX3					12:83545999-83546011	NA
			15:40846105-40846166	C15orf57		6:7595242-7595254	SNRNP48					15:44010329-44010361	NA
			12:22215195-22215211	CMAS		4:38937317-38937328	FAM114A1					10:17365229-17365249	ST8SIA6
			6:33173749-33173775	HSD17B8		16:57689231-57689247	GPR56					X:30877802-30877816	MAP3K7IP3
			14:104145626-104145641	KLC1		10:15824259-15824270	C10orf97					14:96157510-96157526	TCL1B
			2:114320684-114320701	NA		11:9459593-9459624	IPO7					20:57234504-57234515	STX16
			7:27689339-27689350	HIBADH		2:99766928-99766942	TSGA10					8:131164837-131164853	ASAP1
			1:52827213-52827233	CC2D1B								11:16117461-16117477	SOX6
			19:34824579-34824599	KIAA0355								20:52611428-52611456	BCAS1
			18:29419470-29419482	KIAA1012								14:35242710-35242725	BAZ1A
			14:36096256-36096277	GARNL1								17:54981572-54981587	TRIM25
			13:25536050-25536065	LOC646405								20:29992547-29992581	DEFB121
			2:101581295-101581307	NPAS2								1:113657019-113657032	LRIG2
			14:76238255-76238269	TTLL5								9:133498230-133498244	FUBP3
			3:121265600-121265613	POLQ								4:120240803-120240834	FABP2
			7:100319681-100319695	EPO								X:53654501-53654519	HUWE1
			11:59420571-59420587	PATL1								X:154005089-154005111	DKC1
			12:28412399-28412415	CCDC91								X:138844031-138844042	ATP11C
			2:111721143-111721181	ACOXL								13:31722621-31722637	HSPH1
			12:113716735-113716756	TPCN1								8:141754884-141754904	PTK2
			10:21536940-21536955	NA								9:100854067-100854086	TRIM14
			X:9622451-9622468	TBL1X								1:153617511-153617525	C1orf77
			4:36130100-36130126	ARAP2								17:16137245-16137256	PIGL
			2:58390219-58390230	FANCL								9:136629252-136629277	VAV2
			1:197053562-197053576	ASPM								7:156985558-156985571	UBE3C
			6:88255204-88255218	RARS2								2:233680614-233680625	GIGYF2
			4:75147042-75147067	MTHFD2L								12:62972211-62972222	MON2
			12:129566285-129566301	TMEM132D								3:154002358-154002369	DHX36
												12:56551345-56551356	MYL6B
												2:166183666-166183677	SCN2A
												21:40184706-40184723	ETS2
												12:96386647-96386660	HAL
												7:37172595-37172610	ELMO1
												14:63417286-63417301	KCNH5
												3:62459829-62459845	CADPS
												20:49434670-49434685	BCAS4
												6:28474356-28474367	GPX6
												1:173795800-173795820	DARS2
												22:46739097-46739111	TRMU
												17:34147534-34147546	TAF15
												11:1614174-1614185	HCCA2
												X:138724842-138724856	MCF2
												4:94693161-94693172	GRID2
												6:70966422-70966434	COL9A1
												6:11714640-11714653	C6orf105
												16:22579569-22579618	LOC653786
												7:94058411-94058434	COL1A2
												1:225707272-225707287	ENAH
												13:51963595-51963617	INTS6
												5:178030942-178030954	CLK4
												18:67613945-67613958	CD226
												2:179320371-179320385	DFNB59
												1:10408017-10408029	KIF1B
												17:40881034-40881047	EZH1
												15:62284088-62284100	VPS13C
												1:161790715-161790730	ATF6
												3:169992976-169992993	PRKCI
												7:16676083-16676096	ANKMY2
												11:5687321-5687337	TRIMP1
												3:46751074-46751100	TMIE
												13:80095144-80095155	NDFIP2
												3:50155884-50155909	RBM5
												3:31658671-31658693	STT3B
												6:145095546-145095557	UTRN
												8:96047807-96047819	C8orf38
												4:151850227-151850238	LRBA
												3:32769426-32769441	CNOT10
												19:21022342-21022374	NA
												4:6998263-6998276	TBC1D14
												12:20852737-20852749	SLCO1C1
												1:866512-866530	SAMD11
												7:22190132-22190149	RAPGEF5
												5:180047740-180047757	FLT4
												X:132888208-132888223	GPC3
												22:44083324-44083344	EFCAB6
												16:3808053-3808065	CREBBP
												1:185958571-185958593	HMCN1
												9:120466930-120466941	TLR4
												4:41699388-41699403	LIMCH1
												12:25368594-25368606	KRAS
												4:146031237-146031252	ABCE1
												15:64419305-64419316	SNX1
												2:234368716-234368729	DGKD
												3:111831724-111831736	C3orf52
												20:33033066-33033082	ITCH
												20:10624925-10624963	JAG1
												1:236902533-236902544	ACTN2
												11:46569435-46569449	AMBRA1
												13:21370399-21370411	XPO4
												6:52147937-52147955	MCM3
												15:51675933-51675948	GLDN
												3:63820037-63820049	C3orf49
